# Supplementary material for: Hyperparameter optimization of XGBoost and hybrid CnnSVM for cyber threat detection using modified Harris hawks algorithm
Source: PeerJ Comput Sci. 2025 Sep 16;11:e3169. doi: 10.7717/peerj-cs.3169 (PMC12453716; doi:10.7717/peerj-cs.3169)
Supplement: Supplemental Information 1 [file peerj-cs-11-3169-s001.py]

from google.colab import drive
drive.mount("/content/drive")

import numpy as np
import pandas as pd
import seaborn as sns
import matplotlib.pyplot as plt

import random

# To deal witht the Directions and folders
import os
from pathlib import Path
import requests

# set the random seed
# the second thing we should set the random seed with 42 number
random.seed(42)

import warnings
warnings.filterwarnings("ignore")

# Load the dataset
import pandas as pd

X_train = pd.read_csv("/content/drive/MyDrive/DDoS/paper/X_train.csv")
Y_train = pd.read_csv("/content/drive/MyDrive/DDoS/paper/Y_train.csv")

X_valid = pd.read_csv("/content/drive/MyDrive/DDoS/paper/X_valid.csv")
Y_valid = pd.read_csv("/content/drive/MyDrive/DDoS/paper/Y_valid.csv")

X_test = pd.read_csv("/content/drive/MyDrive/DDoS/paper/X_test.csv")
Y_test = pd.read_csv("/content/drive/MyDrive/DDoS/paper/Y_test.csv")

# Verify the new shapes
print("New Shapes:")
print("X_train:", X_train.shape, "Y_train:", Y_train.shape)
print("X_valid:", X_valid.shape, "Y_valid:", Y_valid.shape)
print("X_test:", X_test.shape, "Y_test:", Y_test.shape)

np.unique(Y_test, return_counts=True)

import pandas as pd
import tensorflow as tf
from tensorflow.keras.utils import to_categorical
from tensorflow.keras import Input, Model
from tensorflow.keras.layers import Conv1D, BatchNormalization, Activation, Dropout
from tensorflow.keras.layers import Add, GlobalAveragePooling1D, Dense


# Check shapes
print(X_train.shape, Y_train.shape)

# Convert targets to one-hot encoded format
Y_train_onehot = to_categorical(Y_train.values.ravel(), num_classes=4)
Y_valid_onehot = to_categorical(Y_valid.values.ravel(), num_classes=4)
Y_test_onehot = to_categorical(Y_test.values.ravel(), num_classes=4)

# Verify shapes
print("Y_train one-hot shape:", Y_train_onehot.shape)

# Reshape input data for Conv1D: (samples, timesteps, features)
X_train_reshaped = X_train.values[..., None]  # Add channel dimension
X_valid_reshaped = X_valid.values[..., None]
X_test_reshaped = X_test.values[..., None]

# Check new input shape
print("X_train reshaped:", X_train_reshaped.shape)

# Commented out IPython magic to ensure Python compatibility.
# %cd /content/drive/MyDrive/DDoS/paper

from tensorflow.keras.callbacks import EarlyStopping, ReduceLROnPlateau, ModelCheckpoint

learning_rate_reduction = ReduceLROnPlateau(
        monitor='val_accuracy', patience=2, verbose=1, factor=0.5, min_lr=0.00001
    )
check = ModelCheckpoint('new_model_pure.keras', monitor='val_accuracy', save_best_only=True)

import numpy as np
import matplotlib.pyplot as plt
import time
from tensorflow.keras.layers import (
    Conv1D, BatchNormalization, Activation, Dense, Dropout,
    Input, GlobalAveragePooling1D, Add
)
from tensorflow.keras.models import Model
from tensorflow.keras.utils import to_categorical
from sklearn.metrics import accuracy_score, log_loss
from sklearn.model_selection import train_test_split

# Define a single convolutional block
def conv_block(x, filters, kernel_size):
    x = Conv1D(filters=filters, kernel_size=kernel_size, padding='same')(x)
    x = BatchNormalization()(x)
    x = Activation('tanh')(x)
    return x

# Build the ConvSVM model
def ConvSVM(input_length):
    # Input Layer
    inputs = Input(shape=(input_length, 1))  # Input shape: (sequence_length, 1 channel)

    # Block 1
    x = conv_block(inputs, filters=128, kernel_size=3)
    x = conv_block(x, filters=128, kernel_size=3)
    x = conv_block(x, filters=128, kernel_size=3)

    # Block 2 + Dropout
    x = Conv1D(filters=64, kernel_size=3, padding='same')(x)
    x = Conv1D(filters=64, kernel_size=3, padding='same')(x)
    x = BatchNormalization()(x)
    x = Activation('tanh')(x)
    x = Dropout(0.3)(x)

    # Residual Branch
    residual = Conv1D(filters=64, kernel_size=1, padding='same')(inputs)  # Match dimensions
    x = Add()([x, residual])  # Add residual connection

    # Adaptive Average Pooling
    x = GlobalAveragePooling1D()(x)

    # SVM Block (Dense + Softmax)
    x = Dense(5, activation='softmax')(x)  # 5 classes

    # Model
    model = Model(inputs=inputs, outputs=x)
    return model


# Define the objective function
def objective_function(params):
    epochs = int(params[0])
    batch_size = int(params[1])
    dropout_rate = params[2]

    model = ConvSVM(input_length=X_train.shape[1])

    # Modify dropout dynamically
    for layer in model.layers:
        if isinstance(layer, Dropout):
            layer.rate = dropout_rate

    model.compile(optimizer='adam', loss='categorical_crossentropy', metrics=['accuracy'])

    history = model.fit(
        X_train_reshaped, Y_train_onehot,
        validation_data=(X_valid_reshaped, Y_valid_onehot),
        epochs=2,
        batch_size=batch_size,
        callbacks=[
            learning_rate_reduction,
            check],
        verbose=1
    )

    y_train_pred = np.argmax(model.predict(X_train_reshaped), axis=1)
    y_val_pred = np.argmax(model.predict(X_valid_reshaped), axis=1)

    train_accuracy = accuracy_score(Y_train, y_train_pred)
    val_accuracy = accuracy_score(Y_valid, y_val_pred)
    val_loss = log_loss(Y_valid, model.predict(X_valid_reshaped))

    return model, train_accuracy, val_accuracy, val_loss

# Define the HHO optimization algorithm
def HHO(objf, lb, ub, dim, SearchAgents_no, Max_iter, threshold=0.95):
    Rabbit_Location = np.zeros(dim)
    Rabbit_Energy = float("-inf")

    X = np.random.uniform(0, 1, (SearchAgents_no, dim)) * (ub - lb) + lb
    convergence_curve = np.zeros(Max_iter)

    class Solution:
        def __init__(self):
            self.best = 0
            self.bestIndividual = []
            self.convergence = []
            self.accuracy_curve = []
            self.loss_curve = []
            self.val_accuracy_curve = []
            self.val_loss_curve = []

    s = Solution()
    print("HHO is now tackling the optimization problem")

    timerStart = time.time()
    t = 0

    while t < Max_iter:
        fitness = np.zeros(SearchAgents_no)
        val_accuracies = np.zeros(SearchAgents_no)
        val_losses = np.zeros(SearchAgents_no)

        for i in range(SearchAgents_no):
            X[i, 2] = np.clip(X[i, 2], 0, 1)  # Ensure dropout is within [0, 1]
            clf, train_acc, val_acc, val_loss = objf(X[i, :])
            fitness[i] = train_acc
            val_accuracies[i] = val_acc
            val_losses[i] = val_loss

            if val_acc > s.best:
                s.best = val_acc
                s.bestIndividual = X[i, :].copy()

            if val_acc > Rabbit_Energy:
                Rabbit_Energy = val_acc
                Rabbit_Location = X[i, :].copy()

        convergence_curve[t] = s.best
        s.accuracy_curve.append(np.max(fitness))
        s.loss_curve.append(np.min(val_losses))
        s.val_accuracy_curve.append(np.max(val_accuracies))
        s.val_loss_curve.append(np.min(val_losses))

        print(f"At iteration {t}, best validation accuracy: {s.best:.4f}")
        t += 1

    timerEnd = time.time()
    s.convergence = convergence_curve
    print(f"Total Optimization Time: {timerEnd - timerStart:.2f} seconds")
    return s

# Plot results function
def plot_results(solution):
    # Convergence Curve
    fig_convergence = plt.figure()
    ax_convergence = fig_convergence.add_subplot(111)
    ax_convergence.plot(solution.convergence, 'b-', label='Convergence')
    ax_convergence.set_title('HH-CnnSVM Optimization Results - Convergence')
    ax_convergence.set_xlabel('Iterations')
    ax_convergence.set_ylabel('Convergence')
    plt.show(fig_convergence)

    # Accuracy Curve
    fig_accuracy = plt.figure()
    ax_accuracy = fig_accuracy.add_subplot(111)
    ax_accuracy.plot(solution.accuracy_curve, 'g-', label='Training Accuracy')
    ax_accuracy.plot(solution.val_accuracy_curve, 'r-', label='Validation Accuracy')
    ax_accuracy.set_title('HH-CnnSVM Optimization Results - Accuracy')
    ax_accuracy.set_xlabel('Iterations')
    ax_accuracy.set_ylabel('Accuracy')
    plt.show(fig_accuracy)

    # Loss Curve
    fig_loss = plt.figure()
    ax_loss = fig_loss.add_subplot(111)
    ax_loss.plot(solution.loss_curve, 'b-', label='Training Loss')
    ax_loss.plot(solution.val_loss_curve, 'r-', label='Validation Loss')
    ax_loss.set_title('HH-CnnSVM Optimization Results - Loss')
    ax_loss.set_xlabel('Iterations')
    ax_loss.set_ylabel('Loss')
    plt.show(fig_loss)

# Commented out IPython magic to ensure Python compatibility.
# %%time
# 
# # Generate synthetic data
# num_classes = 4
# 
# # Set HHO bounds and run optimization
# lb = np.array([5, 32, 0.1])    # Lower bounds: [epochs, batch_size, dropout_rate]
# ub = np.array([10, 512, 0.5])  # Upper bounds: [epochs, batch_size, dropout_rate]
# dim = 3
# 
# solution = HHO(objective_function, lb, ub, dim, SearchAgents_no=5, Max_iter=3)
# plot_results(solution)

# Plot results function
def plot_results(solution):
    # Convergence Curve
    fig_convergence = plt.figure()
    ax_convergence = fig_convergence.add_subplot(111)
    ax_convergence.plot(solution.convergence, 'b-', label='Convergence')
    ax_convergence.set_title('HH-CnnSVM Optimization Results - Convergence')
    ax_convergence.set_xlabel('Iterations')
    ax_convergence.set_ylabel('Convergence')
    plt.show(fig_convergence)

    # Accuracy Curve
    fig_accuracy = plt.figure()
    ax_accuracy = fig_accuracy.add_subplot(111)
    #ax_accuracy.plot(solution.accuracy_curve, 'b-', label='Accuracy')
    ax_accuracy.plot(solution.val_accuracy_curve, 'b-', label='Accuracy')
    ax_accuracy.set_title('HH-CnnSVM Optimization Results - Accuracy')
    ax_accuracy.set_xlabel('Iterations')
    ax_accuracy.set_ylabel('Accuracy')
    plt.show(fig_accuracy)

    # Loss Curve
    fig_loss = plt.figure()
    ax_loss = fig_loss.add_subplot(111)
    ax_loss.plot(solution.loss_curve, 'b-', label='Loss')
    #ax_loss.plot(solution.val_loss_curve, 'r-', label='Validation Loss')
    ax_loss.set_title('HH-CnnSVM Optimization Results - Loss')
    ax_loss.set_xlabel('Iterations')
    ax_loss.set_ylabel('Loss')
    plt.show(fig_loss)

plot_results(solution)

print(solution.loss_curve)
print(solution.convergence)
print(solution.val_accuracy_curve)


# Plot results function
def plot_results(loss_curve, convergence, val_accuracy_curve):
    # Convergence Curve
    fig_convergence = plt.figure()
    ax_convergence = fig_convergence.add_subplot(111)
    ax_convergence.plot(convergence, 'b-', label='Convergence')
    ax_convergence.set_title('HH-CnnSVM Optimization Results - Convergence')
    ax_convergence.set_xlabel('Iterations')
    ax_convergence.set_ylabel('Convergence')
    plt.show(fig_convergence)

    # Accuracy Curve
    fig_accuracy = plt.figure()
    ax_accuracy = fig_accuracy.add_subplot(111)
    ax_accuracy.plot(val_accuracy_curve, 'b-', label='Accuracy')
    ax_accuracy.set_title('HH-CnnSVM Optimization Results - Accuracy')
    ax_accuracy.set_xlabel('Iterations')
    ax_accuracy.set_ylabel('Accuracy')
    plt.show(fig_accuracy)

    # Loss Curve
    fig_loss = plt.figure()
    ax_loss = fig_loss.add_subplot(111)
    ax_loss.plot(loss_curve, 'b-', label='Loss')
    ax_loss.set_title('HH-CnnSVM Optimization Results - Loss')
    ax_loss.set_xlabel('Iterations')
    ax_loss.set_ylabel('Loss')
    plt.show(fig_loss)

# Plot using the simulated data
plot_results(loss_curve, convergence, val_accuracy_curve)

from sklearn.metrics import accuracy_score, recall_score, f1_score, precision_score, cohen_kappa_score

# Predictions
y_predictions = model.predict(X_test_reshaped)
y_predictions = np.argmax(y_predictions, axis=1)

# Calculate metrics
accuracy = accuracy_score(Y_test, y_predictions)
recall = recall_score(Y_test, y_predictions, average='macro')
f1 = f1_score(Y_test, y_predictions, average='macro')
precision = precision_score(Y_test, y_predictions, average='macro')
kappa = cohen_kappa_score(Y_test, y_predictions)

print(f"Accuracy: {accuracy}")
print(f"Recall: {recall}")
print(f"F1-score: {f1}")
print(f"Precision: {precision}")
print(f"Kappa score: {kappa}")

from sklearn.metrics import classification_report

# Define the class names
class_names = ['HTTP','Normal', 'TCP', 'UDP']
# Generate the classification report
repo = classification_report(Y_test, y_predictions, target_names=class_names)

print(repo)

from sklearn.metrics import confusion_matrix
import seaborn as sns
import matplotlib.pyplot as plt

# Calculate confusion matrix
cm = confusion_matrix(Y_test, y_predictions)
class_names = ['HTTP','Normal', 'TCP', 'UDP']

# Create a figure with a single subplot
fig, ax = plt.subplots(figsize=(8, 5))

# Generate the heatmap with Seaborn
sns.heatmap(cm, annot=True, cmap='Blues', fmt='d', xticklabels=class_names, yticklabels=class_names, ax=ax, linewidths=0.1, linecolor='black')

# Set the axis labels and title
ax.set_xlabel('Predicted Label', fontsize=14)
ax.set_ylabel('True Label', fontsize=14)
ax.set_title('Confusion Matrix for HH-CnnSVM model', fontsize=16)

# Set the colorbar properties
cbar = ax.collections[0].colorbar
cbar.ax.tick_params(labelsize=12)

# Set the tick labels' font size
ax.tick_params(axis='both', labelsize=12)

# Rotate the tick labels for better readability
plt.xticks(rotation=90)
plt.yticks(rotation=0)

# Display the figure
plt.show()

cm

# Initialize lists to store metrics for each class
ppv_list = []
npv_list = []
sensitivity_list = []
specificity_list = []

# Calculate PPV, NPV, Sensitivity (Recall), and Specificity for each class
for i in range(len(class_names)):
    TP = cm[i, i]
    FN = np.sum(cm[i, :]) - TP
    FP = np.sum(cm[:, i]) - TP
    TN = np.sum(cm) - (TP + FN + FP)

    PPV = TP / (TP + FP) if (TP + FP) != 0 else 0
    NPV = TN / (TN + FN) if (TN + FN) != 0 else 0
    Sensitivity = TP / (TP + FN) if (TP + FN) != 0 else 0
    Specificity = TN / (TN + FP) if (TN + FP) != 0 else 0

    ppv_list.append(PPV)
    npv_list.append(NPV)
    sensitivity_list.append(Sensitivity)
    specificity_list.append(Specificity)

# Calculate the average of each metric
avg_ppv = np.mean(ppv_list)
avg_npv = np.mean(npv_list)
avg_sensitivity = np.mean(sensitivity_list)
avg_specificity = np.mean(specificity_list)

print("\nAverage Metrics:")
print(f"  Average PPV (Precision): {avg_ppv:.2f}")
print(f"  Average NPV: {avg_npv:.2f}")
print(f"  Average Sensitivity (Recall): {avg_sensitivity:.2f}")
print(f"  Average Specificity: {avg_specificity:.2f}")

from sklearn.metrics import roc_auc_score, roc_curve, auc
from sklearn.preprocessing import label_binarize
import matplotlib.pyplot as plt
from itertools import cycle

# Define class names
class_names = ['HTTP', 'Normal', 'TCP', 'UDP']

# Binarize the output
Y_test_binarized = label_binarize(Y_test, classes=[0, 1, 2, 3])
n_classes = Y_test_binarized.shape[1]

# Use model.predict() to get predicted probabilities
y_score = model.predict(X_test_reshaped)

# Compute ROC curve and ROC area for each class
fpr = dict()
tpr = dict()
roc_auc = dict()

# Loop through each class
for i in range(n_classes):
    fpr[i], tpr[i], _ = roc_curve(Y_test_binarized[:, i], y_score[:, i])
    roc_auc[i] = auc(fpr[i], tpr[i])

# Compute micro-average ROC curve and ROC area
fpr["micro"], tpr["micro"], _ = roc_curve(Y_test_binarized.ravel(), y_score.ravel())
roc_auc["micro"] = auc(fpr["micro"], tpr["micro"])

# Plot ROC curve for each class
plt.figure(figsize=(8, 5))
colors = cycle(['aqua', 'darkorange', 'cornflowerblue', 'red'])
for i, color in zip(range(n_classes), colors):
    plt.plot(fpr[i], tpr[i], color=color, lw=2,
             label=f'ROC curve of {class_names[i]} (area = {roc_auc[i]:0.2f})')  # Use class_names[i] here
plt.plot([0, 1], [0, 1], 'k--', lw=2)
plt.xlim([0.0, 1.0])
plt.ylim([0.0, 1.05])
plt.xlabel('False Positive Rate')
plt.ylabel('True Positive Rate')
plt.title('Receiver Operating Characteristic for HH-CnnSVM model')
plt.legend(loc="lower right")
plt.show()
