# Supplementary material for: Hyperparameter optimization of XGBoost and hybrid CnnSVM for cyber threat detection using modified Harris hawks algorithm
Source: PeerJ Comput Sci. 2025 Sep 16;11:e3169. doi: 10.7717/peerj-cs.3169 (PMC12453716; doi:10.7717/peerj-cs.3169)
Supplement: Supplemental Information 2 [file peerj-cs-11-3169-s002.py]

from google.colab import drive
drive.mount("/content/drive")

"""## Importing the Requirements of libraries"""

import numpy as np
import pandas as pd
import seaborn as sns
import matplotlib.pyplot as plt
import matplotlib

import random

# To deal witht the Directions and folders
import os
from pathlib import Path
import requests

# set the random seed
# the second thing we should set the random seed with 42 number
random.seed(42)

# I gnor the error
# The first thing we should ignore the warnings
import warnings
warnings.filterwarnings("ignore")

# For the Figures
from sklearn.metrics import roc_auc_score, roc_curve

"""# Some Folders"""

# Commented out IPython magic to ensure Python compatibility.
# Changing the Direc to the Google Drive
# %cd /content/drive/MyDrive/DDoS

# Creating a folder with name DataSet to contain the Results of the new models

data_path = Path("/content/drive/MyDrive/DDoS/paper")
if data_path.is_dir():
  print(f"The folder {data_path} is already exsiste")
else:
  print(f"The folder {data_path} is Not found Creating one..")
  data_path.mkdir(exist_ok=True)

# Commented out IPython magic to ensure Python compatibility.
# Changing the Direction into the Result Folder
# %cd /content/drive/MyDrive/DDoS/paper

"""# Helper Functions"""

def plot_confusion_matrix(cf_matrix, model_name):
    plt.figure(figsize=(5, 4))
    matplotlib.rcParams.update({'font.size': 14})
    group_names = ['True Neg','False Pos','False Neg','True Pos']
    group_counts = ["{0:0.0f}".format(value) for value in cf_matrix.flatten()]
    group_percentages = ["{0:.2%}".format(value) for value in cf_matrix.flatten()/np.sum(cf_matrix)]
    labels = [f"{v1}\n{v2}\n{v3}" for v1, v2, v3 in zip(group_names,group_counts,group_percentages)]
    labels = np.asarray(labels).reshape(2,2)
    ax = sns.heatmap(cf_matrix, annot=labels, fmt='', cmap='Blues')
    ax.set_title(f'Confusion Matrix for {model_name}\n')
    ax.set_xlabel('\nPredicted Values')
    ax.set_ylabel('Actual Values ')
    ax.xaxis.set_ticklabels(['False','True'])
    ax.yaxis.set_ticklabels(['False','True'])
    plt.show()

def roc_curve_and_score(Y_test, pred_proba):
    fpr, tpr, _ = roc_curve(Y_test.ravel(), pred_proba.ravel())
    roc_auc = roc_auc_score(Y_test.ravel(), pred_proba.ravel())
    return fpr, tpr, roc_auc

def plot_roc_curve(y_true, y_proba, title):
    plt.figure(figsize=(5, 4))
    matplotlib.rcParams.update({'font.size': 14})
    plt.grid()
    fpr, tpr, thresholds = roc_curve(y_true, y_proba)
    roc_auc = roc_auc_score(y_true, y_proba)
    plt.plot(fpr, tpr, color='blue', lw=2, label='ROC AUC={0:.3f}'.format(roc_auc))
    plt.plot([0, 1], [0, 1], color='navy', lw=2, linestyle='--')
    plt.legend(loc="lower right")
    plt.title(title)
    plt.xlim([-0.01, 1.0])
    plt.ylim([-0.01, 1.05])
    plt.xlabel('1 - Specificity')
    plt.ylabel('Sensitivity')
    plt.show()

# Function for the model evaluation

def evaluate_model(model, X_train, y_train, X_valid, y_valid, X_test, y_test):
    random.seed(42)
    # model accuracy on training dataset
    score_train = model.evaluate(X_train, y_train, verbose=1)
    print("\nTraining accuracy: %.1f%%" % (100.0 * score_train[1]))

    random.seed(42)
    # model accuracy on validation dataset
    score_valid = model.evaluate(X_valid, y_valid, verbose=1)
    print("\nValidating accuracy: %.1f%%" % (100.0 * score_valid[1]))

    random.seed(42)
    # model accuracy on Testing dataset
    score_test = model.evaluate(X_test, y_test, verbose=1)
    print("\nTesting accuracy: %.1f%%" % (100.0 * score_test[1]))

"""# Importing the Prepared Dataset"""

# Importing the sub-data

X_train = pd.read_csv("/content/drive/MyDrive/DDoS/DataSet/X_train.csv")
X_valid = pd.read_csv("/content/drive/MyDrive/DDoS/DataSet/X_valid.csv")
X_test = pd.read_csv("/content/drive/MyDrive/DDoS/DataSet/X_test.csv")

# Convert the data into the numpy arrays
#X_train = X_train.values
#X_valid = X_valid.values
#X_test = X_test.values

Y_train = pd.read_csv("/content/drive/MyDrive/DDoS/DataSet/Y_train.csv")
Y_valid = pd.read_csv("/content/drive/MyDrive/DDoS/DataSet/Y_valid.csv")
Y_test = pd.read_csv("/content/drive/MyDrive/DDoS/DataSet/Y_test.csv")

# Convert the data inot numpy arrays
#Y_train = Y_train.values
#Y_valid = Y_valid.values
#Y_test = Y_test.values

"""## Solving some Problems"""

Y_train.value_counts()

Y_valid.value_counts()

Y_test.value_counts()

# Concatenate the X datasets along the rows
X_combined = pd.concat([X_train, X_valid, X_test], axis=0, ignore_index=True)

# Concatenate the Y datasets along the rows
Y_combined = pd.concat([Y_train, Y_valid, Y_test], axis=0, ignore_index=True)

# Rename the Y_combined column to "target"
Y_combined = Y_combined.rename(columns={"0": "target"})

# Combine X_combined and the renamed Y_combined
data = pd.concat([X_combined, Y_combined], axis=1)

data.head()

data["target"].value_counts()

from imblearn.over_sampling import RandomOverSampler
import pandas as pd


# Original class distribution
print(data['target'].value_counts())

# Separate features and target variable
X = data.drop('target', axis=1)
y = data['target']

# Calculate the desired number of samples for classes 0 and 1
highest_class_count = data['target'].value_counts().max()
desired_count_0 = int(highest_class_count * 0.3)
desired_count_1 = int(highest_class_count * 0.3)

# Define the desired ratio for classes 0 and 1
desired_ratio = {0: desired_count_0, 1: desired_count_1, 2: highest_class_count, 3: highest_class_count}

# Use RandomOverSampler with specific sampling_strategy
oversample = RandomOverSampler(sampling_strategy=desired_ratio, random_state=42)
X_resampled, y_resampled = oversample.fit_resample(X, y)

# Create a new DataFrame with the resampled data
df_resampled = pd.concat([pd.DataFrame(X_resampled, columns=X.columns), pd.Series(y_resampled, name='target')], axis=1)

# Display the resampled class distribution
print(df_resampled['target'].value_counts())

df_resampled["target"].value_counts()

df_resampled.head()

df_resampled.shape

# The Correlations
# Calculate the correlation matrix
corr_matrix = df_resampled.corr()

plt.figure(figsize=(15,12))

# Create a heatmap plot with conditional annotation
sns.heatmap(corr_matrix[(corr_matrix >= 0.3) | (corr_matrix <= -0.3)], cmap='coolwarm', annot=corr_matrix[(corr_matrix >= 0.3) | (corr_matrix <= -0.3)], fmt='.2f')

# Show the plot
plt.show()

from sklearn.preprocessing import MinMaxScaler
from sklearn.model_selection import train_test_split

# Target variable and train set
Y = df_resampled['target']
X = df_resampled.drop(['target',], axis=1)

sc = MinMaxScaler()
X = sc.fit_transform(X)

# Convert the labels Y into array
Y = np.array(Y)

# Shuffling the Data based on the X and Y
from sklearn.utils import shuffle

# Applying the shuffle function
X, Y = shuffle(X, Y, random_state = 42)


# Split the dataset into train, valid and test
X_train, X_test, Y_train, Y_test = train_test_split(X, Y, test_size=0.2, random_state=42)
X_train, X_valid, Y_train, Y_valid = train_test_split(X_train, Y_train, test_size=0.1, random_state=42)

# check
print(X_train.shape, Y_train.shape)
print(X_valid.shape, Y_valid.shape)
print(X_test.shape, Y_test.shape)

# Saving the Dataset---> this cell execute only once

# Convert X_train, X_test, Y_train, Y_test to pandas DataFrames from numpy arrays
X_train_df = pd.DataFrame(X_train)
X_valid_df = pd.DataFrame(X_valid)
X_test_df = pd.DataFrame(X_test)
Y_train_df = pd.DataFrame(Y_train)
Y_valid_df = pd.DataFrame(Y_valid)
Y_test_df = pd.DataFrame(Y_test)


# Save X_train, X_test, Y_train, Y_test as CSV files
X_train_df.to_csv('X_train.csv', index=False)
X_valid_df.to_csv('X_valid.csv', index=False)
X_test_df.to_csv('X_test.csv', index=False)
Y_train_df.to_csv('Y_train.csv', index=False)
Y_valid_df.to_csv('Y_valid.csv', index=False)
Y_test_df.to_csv('Y_test.csv', index=False)

# Load the dataset
import pandas as pd

# Load 50% of the dataset
X_train = pd.read_csv("/content/drive/MyDrive/DDoS/paper/X_train.csv")
Y_train = pd.read_csv("/content/drive/MyDrive/DDoS/paper/Y_train.csv")

X_valid = pd.read_csv("/content/drive/MyDrive/DDoS/paper/X_valid.csv")
Y_valid = pd.read_csv("/content/drive/MyDrive/DDoS/paper/Y_valid.csv")

X_test = pd.read_csv("/content/drive/MyDrive/DDoS/paper/X_test.csv")
Y_test = pd.read_csv("/content/drive/MyDrive/DDoS/paper/Y_test.csv")

# Verify the new shapes
print("New Shapes:")
print("X_train:", X_train.shape, "Y_train:", Y_train.shape)
print("X_valid:", X_valid.shape, "Y_valid:", Y_valid.shape)
print("X_test:", X_test.shape, "Y_test:", Y_test.shape)

"""# Building the models"""

# Commented out IPython magic to ensure Python compatibility.
# %%time
# # Very good
# 
# import xgboost as xgb
# from sklearn.metrics import accuracy_score, log_loss
# import time
# import joblib
# 
# 
# # Define the objective function
# def objective_function(params):
#     n_estimators = int(params[0])
#     max_depth = int(params[1])
#     learning_rate = params[2]
#     subsample = params[3]
# 
#     # Clip subsample to be within [0, 1]
#     subsample = np.clip(subsample, 0, 1)
# 
#     model = xgb.XGBClassifier(
#         n_estimators=n_estimators,
#         max_depth=max_depth,
#         learning_rate=learning_rate,
#         subsample=subsample,
#         use_label_encoder=False,
#         eval_metric='mlogloss'
#     )
# 
#     model.fit(X_train, Y_train, verbose=True)
# 
#     y_train_pred = model.predict(X_train)
#     y_val_pred = model.predict(X_test)
# 
#     train_accuracy = accuracy_score(Y_train, y_train_pred)
#     val_accuracy = accuracy_score(Y_test, y_val_pred)
#     val_loss = log_loss(Y_test, model.predict_proba(X_test))
# 
#     return model, train_accuracy, val_accuracy, val_loss
# 
# # Define the HHO algorithm
# def HHO(objf, lb, ub, dim, SearchAgents_no, Max_iter, threshold=0.95):
#     Rabbit_Location = np.zeros(dim)
#     Rabbit_Energy = float("-inf")
# 
#     X = np.random.uniform(0, 1, (SearchAgents_no, dim)) * (ub - lb) + lb
#     convergence_curve = np.zeros(Max_iter)
# 
#     class Solution:
#         def __init__(self):
#             self.best = 0
#             self.bestIndividual = []
#             self.convergence = []
#             self.optimizer = ""
#             self.objfname = ""
#             self.startTime = 0
#             self.endTime = 0
#             self.executionTime = 0
#             self.lb = 0
#             self.ub = 1
#             self.dim = 2
#             self.popnum = 10
#             self.maxiers = 0
#             self.accuracy_curve = []
#             self.loss_curve = []
#             self.val_accuracy_curve = []
#             self.val_loss_curve = []
# 
#     s = Solution()
# 
#     print("HHO is now tackling \"" + objf.__name__ + "\"")
# 
#     timerStart = time.time()
#     s.startTime = time.strftime("%Y-%m-%d-%H-%M-%S")
# 
#     t = 0
#     fig_convergence = plt.figure()
#     fig_accuracy = plt.figure()
#     fig_loss = plt.figure()
# 
#     ax_convergence = fig_convergence.add_subplot(111)
#     ax_accuracy = fig_accuracy.add_subplot(111)
#     ax_loss = fig_loss.add_subplot(111)
# 
#     best_model = None
#     best_accuracy = float("-inf")
#     iterations_to_threshold = -1
#     time_to_threshold = None
# 
#     while t < Max_iter:
#         fitness = np.zeros(SearchAgents_no)
#         val_accuracies = np.zeros(SearchAgents_no)
#         val_losses = np.zeros(SearchAgents_no)
# 
#         for i in range(SearchAgents_no):
#             # Ensure subsample value is within bounds
#             X[i, 3] = np.clip(X[i, 3], 0, 1)
#             clf, train_accuracy, val_accuracy, val_loss = objf(X[i, :])
#             fitness[i] = train_accuracy
#             val_accuracies[i] = val_accuracy
#             val_losses[i] = val_loss
# 
#             if val_accuracy > s.best:
#                 s.best = val_accuracy
#                 s.bestIndividual = X[i, :].copy()
#                 best_model = clf
# 
#             if val_accuracy > Rabbit_Energy:
#                 Rabbit_Energy = val_accuracy
#                 Rabbit_Location = X[i, :].copy()
# 
#         for i in range(SearchAgents_no):
#             if fitness[i] < np.mean(fitness):
#                 for j in range(dim):
#                     rand = np.random.random()
#                     X[i, j] = X[i, j] + rand * (Rabbit_Location[j] - rand * X[i, j])
#                     # Ensure subsample value is within bounds
#                     if j == 3:
#                         X[i, j] = np.clip(X[i, j], 0, 1)
#             else:
#                 for j in range(dim):
#                     X[i, j] = (
#                         s.bestIndividual[j]
#                         - fitness[i] * (s.bestIndividual[j] - X[i, j])
#                         + np.random.random() * (Rabbit_Location[j] - X[i, j])
#                     )
#                     # Ensure subsample value is within bounds
#                     if j == 3:
#                         X[i, j] = np.clip(X[i, j], 0, 1)
# 
#         convergence_curve[t] = s.best
#         s.accuracy_curve.append(np.max(fitness))
#         s.loss_curve.append(np.min(val_losses))
#         s.val_accuracy_curve.append(np.max(val_accuracies))
#         s.val_loss_curve.append(np.min(val_losses))
# 
#         if t % 2 == 0:
#             print(f"At iteration {t} the best validation accuracy is {s.best:.4f}")
# 
#         if s.best >= threshold and iterations_to_threshold == -1:
#             iterations_to_threshold = t
#             time_to_threshold = time.time() - timerStart
# 
#         t += 1
# 
#     timerEnd = time.time()
#     s.executionTime = timerEnd - timerStart
#     s.convergence = convergence_curve
#     s.optimizer = "HHO"
#     s.objfname = objf.__name__
# 
#     print("The best solution obtained by " + s.optimizer + " is: " + str(s.bestIndividual))
#     print("The best validation accuracy value of the objective function found by " + s.optimizer + " is: " + str(s.best))
#     print(f"Total Optimization Time: {s.executionTime:.2f} seconds")
# 
#     if iterations_to_threshold == -1:
#         print("Threshold not reached within max iterations.")
#     else:
#         print(f"Iterations to Convergence: {iterations_to_threshold}")
#         print(f"Time to Convergence: {time_to_threshold:.2f} seconds")
# 
#     if len(convergence_curve) > 1:
#         convergence_rate = (convergence_curve[-1] - convergence_curve[0]) / (Max_iter - 1)
#         convergence_speed = np.mean(np.diff(convergence_curve))
#         print(f"Convergence Rate: {convergence_rate:.4f}")
#         print(f"Convergence Speed: {convergence_speed:.4f}")
# 
#     ax_convergence.plot(s.convergence)
#     ax_convergence.set_title('HH-XGB Optimization Results - Convergence')
#     ax_convergence.set_xlabel('Iterations')
#     ax_convergence.set_ylabel('Convergence')
# 
#     ax_accuracy.plot(s.accuracy_curve)
#     ax_accuracy.set_title('HH-XGB Optimization Results - Accuracy')
#     ax_accuracy.set_xlabel('Iterations')
#     ax_accuracy.set_ylabel('Accuracy')
# 
#     ax_loss.plot(s.loss_curve)
#     ax_loss.set_title('HH-XGB Optimization Results - Loss')
#     ax_loss.set_xlabel('Iterations')
#     ax_loss.set_ylabel('Loss')
# 
#     plt.show(fig_convergence)
#     plt.show(fig_accuracy)
#     plt.show(fig_loss)
# 
#     return s, best_model
# 
# # Define the search bounds for the hyperparameters
# lb = np.array([50, 3, 0.01, 0.5])  # Lower bounds: [n_estimators, max_depth, learning_rate, subsample]
# ub = np.array([500, 10, 0.3, 1.0])  # Upper bounds: [n_estimators, max_depth, learning_rate, subsample]
# dim = 4  # Number of hyperparameters to optimize
# 
# # Optimize using HHO
# solution, best_model = HHO(objective_function, lb, ub, dim, SearchAgents_no=30, Max_iter=3)
# 
# # Save the best model
# joblib.dump(best_model, "best_model_hho.pkl")
# 
# # Function to plot accuracy and loss curves
# def plot_curves(history):
#     epochs = range(1, len(history['accuracy_curve']) + 1)
# 
#     plt.figure(figsize=(14, 7))
# 
#     # Plot training accuracy
#     plt.subplot(2, 2, 1)
#     plt.plot(epochs, history['accuracy_curve'], 'bo-', label='Training Accuracy')
#     plt.title('Training Accuracy Curve')
#     plt.xlabel('Iterations')
#     plt.ylabel('Accuracy')
#     plt.legend()
# 
#     # Plot training loss
#     plt.subplot(2, 2, 2)
#     plt.plot(epochs, history['loss_curve'], 'bo-', label='Training Loss')
#     plt.title('Training Loss Curve')
#     plt.xlabel('Iterations')
#     plt.ylabel('Loss')
#     plt.legend()
# 
#     # Plot validation accuracy
#     plt.subplot(2, 2, 3)
#     plt.plot(epochs, history['val_accuracy_curve'], 'bo-', label='Validation Accuracy')
#     plt.title('Validation Accuracy Curve')
#     plt.xlabel('Iterations')
#     plt.ylabel('Accuracy')
#     plt.legend()
# 
#     # Plot validation loss
#     plt.subplot(2, 2, 4)
#     plt.plot(epochs, history['val_loss_curve'], 'bo-', label='Validation Loss')
#     plt.title('Validation Loss Curve')
#     plt.xlabel('Iterations')
#     plt.ylabel('Loss')
#     plt.legend()
# 
#     plt.tight_layout()
#     plt.show()
# 
# # Collect training history
# history = {
#     'accuracy_curve': solution.accuracy_curve,
#     'loss_curve': solution.loss_curve,
#     'val_accuracy_curve': solution.val_accuracy_curve,
#     'val_loss_curve': solution.val_loss_curve
# }
# 
# plot_curves(history)

from sklearn.metrics import accuracy_score, recall_score, f1_score, precision_score, cohen_kappa_score

# Predictions
y_predictions = best_model.predict(X_test)

# Calculate metrics
accuracy = accuracy_score(Y_test, y_predictions)
recall = recall_score(Y_test, y_predictions, average='macro')
f1 = f1_score(Y_test, y_predictions, average='macro')
precision = precision_score(Y_test, y_predictions, average='macro')
kappa = cohen_kappa_score(Y_test, y_predictions)

print(f"Accuracy: {accuracy}")
print(f"Recall: {recall}")
print(f"F1-score: {f1}")
print(f"Precision: {precision}")
print(f"Kappa score: {kappa}")

from sklearn.metrics import classification_report

# Define the class names
class_names = ['HTTP','Normal', 'TCP', 'UDP']
# Generate the classification report
repo = classification_report(Y_test, y_predictions, target_names=class_names)

print(repo)

from sklearn.metrics import confusion_matrix
import seaborn as sns
import matplotlib.pyplot as plt

# Calculate confusion matrix
cm = confusion_matrix(Y_test, y_predictions)
class_names = ['HTTP','Normal', 'TCP', 'UDP']

# Create a figure with a single subplot
fig, ax = plt.subplots(figsize=(8, 5))

# Generate the heatmap with Seaborn
sns.heatmap(cm, annot=True, cmap='Blues', fmt='d', xticklabels=class_names, yticklabels=class_names, ax=ax, linewidths=0.1, linecolor='black')

# Set the axis labels and title
ax.set_xlabel('Predicted Label', fontsize=14)
ax.set_ylabel('True Label', fontsize=14)
ax.set_title('Confusion Matrix for HH-XGB model', fontsize=16)

# Set the colorbar properties
cbar = ax.collections[0].colorbar
cbar.ax.tick_params(labelsize=12)

# Set the tick labels' font size
ax.tick_params(axis='both', labelsize=12)

# Rotate the tick labels for better readability
plt.xticks(rotation=90)
plt.yticks(rotation=0)

# Display the figure
plt.show()

cm

# Initialize lists to store metrics for each class
ppv_list = []
npv_list = []
sensitivity_list = []
specificity_list = []

# Calculate PPV, NPV, Sensitivity (Recall), and Specificity for each class
for i in range(len(class_names)):
    TP = cm[i, i]
    FN = np.sum(cm[i, :]) - TP
    FP = np.sum(cm[:, i]) - TP
    TN = np.sum(cm) - (TP + FN + FP)

    PPV = TP / (TP + FP) if (TP + FP) != 0 else 0
    NPV = TN / (TN + FN) if (TN + FN) != 0 else 0
    Sensitivity = TP / (TP + FN) if (TP + FN) != 0 else 0
    Specificity = TN / (TN + FP) if (TN + FP) != 0 else 0

    ppv_list.append(PPV)
    npv_list.append(NPV)
    sensitivity_list.append(Sensitivity)
    specificity_list.append(Specificity)

# Calculate the average of each metric
avg_ppv = np.mean(ppv_list)
avg_npv = np.mean(npv_list)
avg_sensitivity = np.mean(sensitivity_list)
avg_specificity = np.mean(specificity_list)

print("\nAverage Metrics:")
print(f"  Average PPV (Precision): {avg_ppv:.2f}")
print(f"  Average NPV: {avg_npv:.2f}")
print(f"  Average Sensitivity (Recall): {avg_sensitivity:.2f}")
print(f"  Average Specificity: {avg_specificity:.2f}")

from sklearn.metrics import roc_auc_score, roc_curve, auc
from sklearn.preprocessing import label_binarize
from sklearn.metrics import roc_curve, auc
from itertools import cycle

# Binarize the output
Y_test_binarized = label_binarize(Y_test, classes=[0, 1, 2, 3])
n_classes = Y_test_binarized.shape[1]

y_score = best_model.predict_proba(X_test)

# Compute ROC curve and ROC area for each class
fpr = dict()
tpr = dict()
roc_auc = dict()
for i in range(n_classes):
    fpr[i], tpr[i], _ = roc_curve(Y_test_binarized[:, i], y_score[:, i])
    roc_auc[i] = auc(fpr[i], tpr[i])

# Compute micro-average ROC curve and ROC area
fpr["micro"], tpr["micro"], _ = roc_curve(Y_test_binarized.ravel(), y_score.ravel())
roc_auc["micro"] = auc(fpr["micro"], tpr["micro"])

# Plot ROC curve for each class
plt.figure(figsize=(8, 5))
colors = cycle(['aqua', 'darkorange', 'cornflowerblue', 'red'])
for i, color in zip(range(n_classes), colors):
    plt.plot(fpr[i], tpr[i], color=color, lw=2,
             label=f'ROC curve of class {class_names[i]} (area = {roc_auc[i]:0.2f})')
plt.plot([0, 1], [0, 1], 'k--', lw=2)
plt.xlim([0.0, 1.0])
plt.ylim([0.0, 1.05])
plt.xlabel('False Positive Rate')
plt.ylabel('True Positive Rate')
plt.title('Receiver Operating Characteristic for HH-XGB model')
plt.legend(loc="lower right")
plt.show()
