# Supplementary material for: Hyperparameter optimization of XGBoost and hybrid CnnSVM for cyber threat detection using modified Harris hawks algorithm
Source: PeerJ Comput Sci. 2025 Sep 16;11:e3169. doi: 10.7717/peerj-cs.3169 (PMC12453716; doi:10.7717/peerj-cs.3169)
Supplement: Supplemental Information 4 [file peerj-cs-11-3169-s004.py]

from google.colab import drive
drive.mount("/content/drive")

"""### Importing the Requirements of libraries"""

import numpy as np
import pandas as pd
import seaborn as sns
import matplotlib.pyplot as plt

import random

# To deal witht the Directions and folders
import os
from pathlib import Path
import requests

# set the random seed
# the second thing we should set the random seed with 42 number
random.seed(42)

# I gnor the error
# The first thing we should ignore the warnings
import warnings
warnings.filterwarnings("ignore")

# For the Neural Network Model
from tensorflow.keras.layers import Input, Conv1D, MaxPooling1D, Flatten, Dropout, Concatenate, Dense
from tensorflow.keras.models import Model

# For plotting the model
from tensorflow.keras.utils import plot_model

# Learning Rate Sec
from tensorflow.keras.callbacks import ModelCheckpoint, ReduceLROnPlateau

# For the Modern Oprimization Algorithm
import time
import numpy

"""### Extracting the Dataset"""

# Creating a folder with name DataSet to contain the extracted dataset

data_path = Path("/content/drive/MyDrive/KDD_CPU99/DataSet")
if data_path.is_dir():
  print(f"The folder {data_path} is already exsiste")
else:
  print(f"The folder {data_path} is Not found Creating one..")
  data_path.mkdir(exist_ok=True)

"""### Creating a new Folder to catch the Results"""

# Creating a folder with name DataSet to contain the extracted dataset

data_path = Path("/content/drive/MyDrive/KDD_CPU99/paper")
if data_path.is_dir():
  print(f"The folder {data_path} is already exsiste")
else:
  print(f"The folder {data_path} is Not found Creating one..")
  data_path.mkdir(exist_ok=True)

"""### Helper Functions"""

# Define a plot function
def plot_column_frequency(data, column):
    # Get the frequency of each value in the specified column
    column_counts = data[column].value_counts()

    # Create a bar chart of the frequency of each value
    fig, ax = plt.subplots(figsize=(5, 5))
    ax = column_counts.plot(kind='bar', ax=ax)

    # Add text labels for the frequency of each value
    for i, v in enumerate(column_counts):
        ax.text(i, v+50, str(v), ha='center', color='red')

    # Set the chart title and axis labels
    ax.set_title(f"Frequency of {column} Values")
    ax.set_xlabel(column)
    ax.set_ylabel('Frequency')

    # Show the chart
    plt.show()

# Create a Function to plot the loss values.

def plot_loss(losses, labels, model_name):
    """
    Plots the loss values as a bar chart.

    Parameters:
    losses (list): A list of loss values.
    labels (list): A list of labels for the bar chart.
    model_name (str): The name/title of the model.
    """
    # Plot bar chart
    fig, ax = plt.subplots(figsize=(6, 5))
    ax.bar(labels, losses, color=['blue', 'orange', 'green'])
    ax.set_ylim([0, max(losses) * 1.1])
    ax.set_title(model_name + ' Loss Scores', fontsize=16)
    ax.set_ylabel('Loss', fontsize=14)
    ax.tick_params(axis='both', labelsize=12)

    # Add values to bars with less space between the number and the figure
    for i, v in enumerate(losses):
        if i == 0:
            color = 'red'
        else:
            color = 'black'
        ax.text(i, v + max(losses) * 0.01, f"{v:.4f}", ha='center', color=color, fontsize=12)

    plt.show()

def plot_accuracy(accuracy, labels, model_name):
    """
    Plots the accuracy values as a bar chart.

    Parameters:
    accuracy (list): A list of accuracy values.
    labels (list): A list of labels for the bar chart.
    model_name (str): The name/title of the model.
    """
    # Plot bar chart
    fig, ax = plt.subplots(figsize=(8, 5))
    ax.bar(labels, accuracy, color=['blue', 'orange', 'green'])
    ax.set_ylim([0, max(accuracy) * 1.1])
    ax.set_title(model_name + ' Accuracy Scores', fontsize=16)
    ax.set_ylabel('Accuracy', fontsize=14)
    ax.tick_params(axis='both', labelsize=12)

    # Add values to bars
    for i, v in enumerate(accuracy):
        if v == max(accuracy):
            color = 'red'
        else:
            color = 'black'
        ax.text(i, v + 0.0005, str(v), ha='center', color=color, fontsize=12)

    plt.show()

"""### Some Notation about the Project"""

classes = {0: ('dos'    , 'Dos'),
           1: ('normal'   , 'Normal'),
           2: ('probe'   , 'Probe'),
           3: ('r2l'   , 'R2l'),
           4: ('u2r'  , 'U2r')}

classes_names = ["dos", "normal", "probe", "r2l", "u2r"]

"""## Dealing with the ZIP files

#### Reading the Dataset
"""

# Set the columns like this
cols="""duration,
        protocol_type,
        service,
        flag,
        src_bytes,
        dst_bytes,
        land,
        wrong_fragment,
        urgent,
        hot,
        num_failed_logins,
        logged_in,
        num_compromised,
        root_shell,
        su_attempted,
        num_root,
        num_file_creations,
        num_shells,
        num_access_files,
        num_outbound_cmds,
        is_host_login,
        is_guest_login,
        count,
        srv_count,
        serror_rate,
        srv_serror_rate,
        rerror_rate,
        srv_rerror_rate,
        same_srv_rate,
        diff_srv_rate,
        srv_diff_host_rate,
        dst_host_count,
        dst_host_srv_count,
        dst_host_same_srv_rate,
        dst_host_diff_srv_rate,
        dst_host_same_src_port_rate,
        dst_host_srv_diff_host_rate,
        dst_host_serror_rate,
        dst_host_srv_serror_rate,
        dst_host_rerror_rate,
        dst_host_srv_rerror_rate"""

columns = []

for col in cols.split(","):
    # Remove any leading or trailing whitespace characters from the string col
    if col.strip():
        columns.append(col.strip())


# Append the Target column
columns.append("target")

columns, len(columns)

# The actual dataset
main_path = "/content/drive/MyDrive/KDD_CPU99/DataSet/kddcup.data_10_percent.gz"

# Reading the dataset
data = pd.read_csv(main_path, names = columns)

data.head()

data.shape

data.target.head(3) # We need to remove the last character for each value

attacks_types = {
    'normal': 'normal',
    'back': 'dos',
    'buffer_overflow': 'u2r',
    'ftp_write': 'r2l',
    'guess_passwd': 'r2l',
    'imap': 'r2l',
    'ipsweep': 'probe',
    'land': 'dos',
    'loadmodule': 'u2r',
    'multihop': 'r2l',
    'neptune': 'dos',
    'nmap': 'probe',
    'perl': 'u2r',
    'phf': 'r2l',
    'pod': 'dos',
    'portsweep': 'probe',
    'rootkit': 'u2r',
    'satan': 'probe',
    'smurf': 'dos',
    'spy': 'r2l',
    'teardrop': 'dos',
    'warezclient': 'r2l',
    'warezmaster': 'r2l',
}

data["Attack_type"] = data.target.apply(lambda r:attacks_types[r[:-1]])

data.head()

data.Attack_type.head(3)

data.Attack_type.unique(), data.Attack_type.nunique()

# Applying the function to plot the Distribution for some columns
plot_column_frequency(data, "Attack_type")

plot_column_frequency(data, "protocol_type")

"""### Missing Values"""

data.isnull().sum().any()

"""### The Correlation Between each Column"""

# This columns, Let's move it
data[["is_host_login","num_outbound_cmds"]].value_counts()

# Drop the columns
data = data.drop(["is_host_login", "num_outbound_cmds"], axis=1)

# Calculate the correlation matrix
corr_matrix = data.corr()

plt.figure(figsize=(15,12))

# Create a heatmap plot with conditional annotation
sns.heatmap(corr_matrix[(corr_matrix >= 0.3) | (corr_matrix <= -0.3)], cmap='coolwarm', annot=corr_matrix[(corr_matrix >= 0.3) | (corr_matrix <= -0.3)], fmt='.2f')

# Show the plot
plt.show()

"""### More Understanding of the Correlation"""

# Extract the columns with correlations between 0.3 and 1.0 with other columns
corr_cols = {}
for column in corr_matrix:
    high_corr_cols = corr_matrix[(corr_matrix[column] >= 0.3) & (corr_matrix[column] < 1.0)].index.tolist()
    if high_corr_cols:
        corr_cols[column] = high_corr_cols

corr_cols

"""### Dealing with the Outliers"""

# Calculate the lower and upper bounds for the "duration" column
Q1 = data["duration"].quantile(0.25)
Q3 = data["duration"].quantile(0.75)
IQR = Q3 - Q1
lower_bound = Q1 - 1.5 * IQR
upper_bound = Q3 + 1.5 * IQR

# Filter the DataFrame to eliminate outliers in the "duration" column
data = data[(data["duration"] >= lower_bound) & (data["duration"] <= upper_bound)]

data.columns

# Calculate the correlation matrix for the DataFrame
corr_matrix = data.corr()

# Find columns that have a correlation coefficient greater than 0.8
high_corr_cols = set()
for col in range(len(corr_matrix.columns)):
    for row in range(col):
        if abs(corr_matrix.iloc[row, col]) > 0.8:
            colname = corr_matrix.columns[col]
            high_corr_cols.add(colname)

# Drop columns with high correlation coefficients from the DataFrame
data = data.drop(high_corr_cols, axis=1)

data.columns

# Let's drop the target column
data = data.drop("target", axis=1)

data.shape

"""### Label Encoding"""

from sklearn.preprocessing import LabelEncoder


# Create a LabelEncoder object
le = LabelEncoder()

# Encode each categorical column in the DataFrame
for col in data.columns:
    if data[col].dtype == 'object':
        data[col] = le.fit_transform(data[col])

# Print the encoded DataFrame
data.head()

data.info()

# Drop this columns
data = data.drop("urgent", axis=1)

# Calculate the correlation matrix for the DataFrame
corr_matrix = data.corr()

# Create a heatmap of the correlation matrix
sns.heatmap(corr_matrix, annot=False, cmap="YlGnBu")
plt.show()

"""### Splitting the dataset"""

data["Attack_type"].value_counts()

from imblearn.over_sampling import RandomOverSampler
from imblearn.pipeline import Pipeline


# Separate features and target variable
X = data.drop('Attack_type', axis=1)
y = data['Attack_type']

# Define the desired ratio for each class after oversampling
desired_ratio = {2:10000, 3:10000, 4:10000}

# Create a pipeline with oversampling and undersampling
pipeline = Pipeline([
    ('oversample', RandomOverSampler(sampling_strategy=desired_ratio, random_state=42)),
])

# Apply the pipeline
X_resampled, y_resampled = pipeline.fit_resample(X, y)

# Create a new DataFrame with the resampled data
df_resampled = pd.concat([pd.DataFrame(X_resampled, columns=X.columns), pd.Series(y_resampled, name='Attack_type')], axis=1)

# Display the resampled class distribution
print(df_resampled['Attack_type'].value_counts())

data.head(2)

numerical_features = ['src_bytes', 'dst_bytes']

# Copy the original DataFrame to avoid modifying the original data
df_noisy = df_resampled.copy()

# Add noise to numerical features
for feature in numerical_features:
    noise = np.random.normal(0, 0.001, len(df_noisy))  # Mean = 0, Standard Deviation = 0.1
    df_noisy[feature] = df_noisy[feature] + noise

# Display the first few rows of the noisy DataFrame
df_noisy.head(5)

df_noisy.columns

from sklearn.preprocessing import MinMaxScaler
from sklearn.model_selection import train_test_split

# Target variable and train set
Y = df_noisy['Attack_type']
X = df_noisy.drop(['Attack_type',], axis=1)

sc = MinMaxScaler()
X = sc.fit_transform(X)

# Convert the labels Y into array
Y = np.array(Y)

# Shuffling the Data based on the X and Y
from sklearn.utils import shuffle

# Applying the shuffle function
X, Y = shuffle(X, Y, random_state = 42)


# Split the dataset into train, valid and test
X_train, X_test, Y_train, Y_test = train_test_split(X, Y, test_size=0.2, random_state=42)
X_train, X_valid, Y_train, Y_valid = train_test_split(X_train, Y_train, test_size=0.1, random_state=42)

# check
print(X_train.shape, Y_train.shape)
print(X_valid.shape, Y_valid.shape)
print(X_test.shape, Y_test.shape)

class_names, class_index = classes_names, np.unique(Y_train)
class_names, class_index

np.unique(Y_train, return_counts=True)

# Commented out IPython magic to ensure Python compatibility.
# %cd /content/drive/MyDrive/KDD_CPU99/paper

# Convert X_train, X_test, Y_train, Y_test to pandas DataFrames from numpy arrays
X_train_df = pd.DataFrame(X_train)
X_valid_df = pd.DataFrame(X_valid)
X_test_df = pd.DataFrame(X_test)
Y_train_df = pd.DataFrame(Y_train)
Y_valid_df = pd.DataFrame(Y_valid)
Y_test_df = pd.DataFrame(Y_test)


# Save X_train, X_test, Y_train, Y_test as CSV files
X_train_df.to_csv('X_train.csv', index=False)
X_valid_df.to_csv('X_valid.csv', index=False)
X_test_df.to_csv('X_test.csv', index=False)
Y_train_df.to_csv('Y_train.csv', index=False)
Y_valid_df.to_csv('Y_valid.csv', index=False)
Y_test_df.to_csv('Y_test.csv', index=False)

"""# Building the models"""

import pandas as pd
import tensorflow as tf
from tensorflow.keras.utils import to_categorical
from tensorflow.keras import Input, Model
from tensorflow.keras.layers import Conv1D, BatchNormalization, Activation, Dropout
from tensorflow.keras.layers import Add, GlobalAveragePooling1D, Dense

# Load the dataset
X_train = pd.read_csv("/content/drive/MyDrive/KDD_CPU99/paper/X_train.csv")
X_valid = pd.read_csv("/content/drive/MyDrive/KDD_CPU99/paper/X_valid.csv")
X_test = pd.read_csv("/content/drive/MyDrive/KDD_CPU99/paper/X_test.csv")
Y_train = pd.read_csv("/content/drive/MyDrive/KDD_CPU99/paper/Y_train.csv")
Y_valid = pd.read_csv("/content/drive/MyDrive/KDD_CPU99/paper/Y_valid.csv")
Y_test = pd.read_csv("/content/drive/MyDrive/KDD_CPU99/paper/Y_test.csv")

# Check shapes
print(X_train.shape, Y_train.shape)

# Convert targets to one-hot encoded format
Y_train_onehot = to_categorical(Y_train.values.ravel(), num_classes=5)
Y_valid_onehot = to_categorical(Y_valid.values.ravel(), num_classes=5)
Y_test_onehot = to_categorical(Y_test.values.ravel(), num_classes=5)

# Verify shapes
print("Y_train one-hot shape:", Y_train_onehot.shape)

# Reshape input data for Conv1D: (samples, timesteps, features)
X_train_reshaped = X_train.values[..., None]  # Add channel dimension
X_valid_reshaped = X_valid.values[..., None]
X_test_reshaped = X_test.values[..., None]

# Check new input shape
print("X_train reshaped:", X_train_reshaped.shape)

# Define a single convolutional block
def conv_block(x, filters, kernel_size):
    x = Conv1D(filters=filters, kernel_size=kernel_size, padding='same')(x)
    x = BatchNormalization()(x)
    x = Activation('tanh')(x)
    return x

# Build the ConvSVM model
def ConvSVM(input_length):
    # Input Layer
    inputs = Input(shape=(input_length, 1))  # Input shape: (sequence_length, 1 channel)

    # Block 1
    x = conv_block(inputs, filters=128, kernel_size=3)  # Conv1D -> BN -> Tanh

    # Block 2
    x = conv_block(x, filters=128, kernel_size=3)  # Conv1D -> BN -> Tanh

    x = conv_block(x, filters=128, kernel_size=3)  # Conv1D -> BN -> Tanh


    # Block 3 + Dropouta
    x = Conv1D(filters=64, kernel_size=3, padding='same')(x)

    x = Conv1D(filters=64, kernel_size=3, padding='same')(x)


    x = BatchNormalization()(x)
    x = Activation('tanh')(x)
    x = Dropout(0.3)(x)

    # Residual Branch
    residual = Conv1D(filters=64, kernel_size=1, padding='same')(inputs)  # Match dimensions
    x = Add()([x, residual])  # Add residual connection

    # Adaptive Average Pooling
    x = GlobalAveragePooling1D()(x)

    # SVM Block (Dense + Softmax)
    x = Dense(5, activation='softmax')(x)  # 5 classes

    # Model
    model = Model(inputs=inputs, outputs=x)
    return model

# Initialize and compile the model
input_length = X_train.shape[1]
model = ConvSVM(input_length)

model.compile(optimizer='adam',
              loss='categorical_crossentropy',
              metrics=['accuracy'])

# Model summary
model.summary()

# Commented out IPython magic to ensure Python compatibility.
# %cd /content/drive/MyDrive/KDD_CPU99/paper

from tensorflow.keras.callbacks import EarlyStopping, ReduceLROnPlateau, ModelCheckpoint

learning_rate_reduction = ReduceLROnPlateau(
        monitor='val_accuracy', patience=2, verbose=1, factor=0.5, min_lr=0.00001
    )
check = ModelCheckpoint('new_model_pure.keras', monitor='val_accuracy', save_best_only=True)

# Commented out IPython magic to ensure Python compatibility.
# %%time
# # Very good
# 
# import xgboost as xgb
# from sklearn.metrics import accuracy_score, log_loss
# import time
# import joblib
# 
# 
# # Define the objective function
# def objective_function(params):
#     n_estimators = int(params[0])
#     max_depth = int(params[1])
#     learning_rate = params[2]
#     subsample = params[3]
# 
#     # Clip subsample to be within [0, 1]
#     subsample = np.clip(subsample, 0, 1)
# 
#     model = xgb.XGBClassifier(
#         n_estimators=n_estimators,
#         max_depth=max_depth,
#         learning_rate=learning_rate,
#         subsample=subsample,
#         use_label_encoder=False,
#         eval_metric='mlogloss'
#     )
# 
#     model.fit(X_train, Y_train, verbose=True)
# 
#     y_train_pred = model.predict(X_train)
#     y_val_pred = model.predict(X_test)
# 
#     train_accuracy = accuracy_score(Y_train, y_train_pred)
#     val_accuracy = accuracy_score(Y_test, y_val_pred)
#     val_loss = log_loss(Y_test, model.predict_proba(X_test))
# 
#     return model, train_accuracy, val_accuracy, val_loss
# 
# # Define the HHO algorithm
# def HHO(objf, lb, ub, dim, SearchAgents_no, Max_iter, threshold=0.95):
#     Rabbit_Location = np.zeros(dim)
#     Rabbit_Energy = float("-inf")
# 
#     X = np.random.uniform(0, 1, (SearchAgents_no, dim)) * (ub - lb) + lb
#     convergence_curve = np.zeros(Max_iter)
# 
#     class Solution:
#         def __init__(self):
#             self.best = 0
#             self.bestIndividual = []
#             self.convergence = []
#             self.optimizer = ""
#             self.objfname = ""
#             self.startTime = 0
#             self.endTime = 0
#             self.executionTime = 0
#             self.lb = 0
#             self.ub = 1
#             self.dim = 2
#             self.popnum = 10
#             self.maxiers = 0
#             self.accuracy_curve = []
#             self.loss_curve = []
#             self.val_accuracy_curve = []
#             self.val_loss_curve = []
# 
#     s = Solution()
# 
#     print("HHO is now tackling \"" + objf.__name__ + "\"")
# 
#     timerStart = time.time()
#     s.startTime = time.strftime("%Y-%m-%d-%H-%M-%S")
# 
#     t = 0
#     fig_convergence = plt.figure()
#     fig_accuracy = plt.figure()
#     fig_loss = plt.figure()
# 
#     ax_convergence = fig_convergence.add_subplot(111)
#     ax_accuracy = fig_accuracy.add_subplot(111)
#     ax_loss = fig_loss.add_subplot(111)
# 
#     best_model = None
#     best_accuracy = float("-inf")
#     iterations_to_threshold = -1
#     time_to_threshold = None
# 
#     while t < Max_iter:
#         fitness = np.zeros(SearchAgents_no)
#         val_accuracies = np.zeros(SearchAgents_no)
#         val_losses = np.zeros(SearchAgents_no)
# 
#         for i in range(SearchAgents_no):
#             # Ensure subsample value is within bounds
#             X[i, 3] = np.clip(X[i, 3], 0, 1)
#             clf, train_accuracy, val_accuracy, val_loss = objf(X[i, :])
#             fitness[i] = train_accuracy
#             val_accuracies[i] = val_accuracy
#             val_losses[i] = val_loss
# 
#             if val_accuracy > s.best:
#                 s.best = val_accuracy
#                 s.bestIndividual = X[i, :].copy()
#                 best_model = clf
# 
#             if val_accuracy > Rabbit_Energy:
#                 Rabbit_Energy = val_accuracy
#                 Rabbit_Location = X[i, :].copy()
# 
#         for i in range(SearchAgents_no):
#             if fitness[i] < np.mean(fitness):
#                 for j in range(dim):
#                     rand = np.random.random()
#                     X[i, j] = X[i, j] + rand * (Rabbit_Location[j] - rand * X[i, j])
#                     # Ensure subsample value is within bounds
#                     if j == 3:
#                         X[i, j] = np.clip(X[i, j], 0, 1)
#             else:
#                 for j in range(dim):
#                     X[i, j] = (
#                         s.bestIndividual[j]
#                         - fitness[i] * (s.bestIndividual[j] - X[i, j])
#                         + np.random.random() * (Rabbit_Location[j] - X[i, j])
#                     )
#                     # Ensure subsample value is within bounds
#                     if j == 3:
#                         X[i, j] = np.clip(X[i, j], 0, 1)
# 
#         convergence_curve[t] = s.best
#         s.accuracy_curve.append(np.max(fitness))
#         s.loss_curve.append(np.min(val_losses))
#         s.val_accuracy_curve.append(np.max(val_accuracies))
#         s.val_loss_curve.append(np.min(val_losses))
# 
#         if t % 2 == 0:
#             print(f"At iteration {t} the best validation accuracy is {s.best:.4f}")
# 
#         if s.best >= threshold and iterations_to_threshold == -1:
#             iterations_to_threshold = t
#             time_to_threshold = time.time() - timerStart
# 
#         t += 1
# 
#     timerEnd = time.time()
#     s.executionTime = timerEnd - timerStart
#     s.convergence = convergence_curve
#     s.optimizer = "HHO"
#     s.objfname = objf.__name__
# 
#     print("The best solution obtained by " + s.optimizer + " is: " + str(s.bestIndividual))
#     print("The best validation accuracy value of the objective function found by " + s.optimizer + " is: " + str(s.best))
#     print(f"Total Optimization Time: {s.executionTime:.2f} seconds")
# 
#     if iterations_to_threshold == -1:
#         print("Threshold not reached within max iterations.")
#     else:
#         print(f"Iterations to Convergence: {iterations_to_threshold}")
#         print(f"Time to Convergence: {time_to_threshold:.2f} seconds")
# 
#     if len(convergence_curve) > 1:
#         convergence_rate = (convergence_curve[-1] - convergence_curve[0]) / (Max_iter - 1)
#         convergence_speed = np.mean(np.diff(convergence_curve))
#         print(f"Convergence Rate: {convergence_rate:.4f}")
#         print(f"Convergence Speed: {convergence_speed:.4f}")
# 
#     ax_convergence.plot(s.convergence)
#     ax_convergence.set_title('HH-XGB Optimization Results - Convergence')
#     ax_convergence.set_xlabel('Iterations')
#     ax_convergence.set_ylabel('Convergence')
# 
#     ax_accuracy.plot(s.accuracy_curve)
#     ax_accuracy.set_title('HH-XGB Optimization Results - Accuracy')
#     ax_accuracy.set_xlabel('Iterations')
#     ax_accuracy.set_ylabel('Accuracy')
# 
#     ax_loss.plot(s.loss_curve)
#     ax_loss.set_title('HH-XGB Optimization Results - Loss')
#     ax_loss.set_xlabel('Iterations')
#     ax_loss.set_ylabel('Loss')
# 
#     plt.show(fig_convergence)
#     plt.show(fig_accuracy)
#     plt.show(fig_loss)
# 
#     return s, best_model
# 
# # Define the search bounds for the hyperparameters
# lb = np.array([50, 3, 0.01, 0.5])  # Lower bounds: [n_estimators, max_depth, learning_rate, subsample]
# ub = np.array([500, 10, 0.3, 1.0])  # Upper bounds: [n_estimators, max_depth, learning_rate, subsample]
# dim = 4  # Number of hyperparameters to optimize
# 
# # Optimize using HHO
# solution, best_model = HHO(objective_function, lb, ub, dim, SearchAgents_no=30, Max_iter=5)
# 
# # Save the best model
# joblib.dump(best_model, "best_model_hho.pkl")
# 
# # Function to plot accuracy and loss curves
# def plot_curves(history):
#     epochs = range(1, len(history['accuracy_curve']) + 1)
# 
#     plt.figure(figsize=(14, 7))
# 
#     # Plot training accuracy
#     plt.subplot(2, 2, 1)
#     plt.plot(epochs, history['accuracy_curve'], 'bo', label='Training Accuracy')
#     plt.title('Training Accuracy Curve')
#     plt.xlabel('Iterations')
#     plt.ylabel('Accuracy')
#     plt.legend()
# 
#     # Plot training loss
#     plt.subplot(2, 2, 2)
#     plt.plot(epochs, history['loss_curve'], 'bo', label='Training Loss')
#     plt.title('Training Loss Curve')
#     plt.xlabel('Iterations')
#     plt.ylabel('Loss')
#     plt.legend()
# 
#     # Plot validation accuracy
#     plt.subplot(2, 2, 3)
#     plt.plot(epochs, history['val_accuracy_curve'], 'bo', label='Validation Accuracy')
#     plt.title('Validation Accuracy Curve')
#     plt.xlabel('Iterations')
#     plt.ylabel('Accuracy')
#     plt.legend()
# 
#     # Plot validation loss
#     plt.subplot(2, 2, 4)
#     plt.plot(epochs, history['val_loss_curve'], 'bo', label='Validation Loss')
#     plt.title('Validation Loss Curve')
#     plt.xlabel('Iterations')
#     plt.ylabel('Loss')
#     plt.legend()
# 
#     plt.tight_layout()
#     plt.show()
# 
# # Collect training history
# history = {
#     'accuracy_curve': solution.accuracy_curve,
#     'loss_curve': solution.loss_curve,
#     'val_accuracy_curve': solution.val_accuracy_curve,
#     'val_loss_curve': solution.val_loss_curve
# }
# 
# plot_curves(history)

def plot_curves(history):
    epochs = range(1, len(history['accuracy_curve']) + 1)

    plt.figure(figsize=(14, 7))

    # Plot training accuracy
    plt.subplot(2, 2, 1)
    plt.plot(epochs, history['accuracy_curve'], 'bo-', label='Training Accuracy')
    plt.title('Training Accuracy Curve')
    plt.xlabel('Iterations')
    plt.ylabel('Accuracy')
    plt.legend()

    # Plot training loss
    plt.subplot(2, 2, 2)
    plt.plot(epochs, history['loss_curve'], 'bo-', label='Training Loss')
    plt.title('Training Loss Curve')
    plt.xlabel('Iterations')
    plt.ylabel('Loss')
    plt.legend()

    # Plot validation accuracy
    plt.subplot(2, 2, 3)
    plt.plot(epochs, history['val_accuracy_curve'], 'bo-', label='Validation Accuracy')
    plt.title('Validation Accuracy Curve')
    plt.xlabel('Iterations')
    plt.ylabel('Accuracy')
    plt.legend()

    # Plot validation loss
    plt.subplot(2, 2, 4)
    plt.plot(epochs, history['val_loss_curve'], 'bo-', label='Validation Loss')
    plt.title('Validation Loss Curve')
    plt.xlabel('Iterations')
    plt.ylabel('Loss')
    plt.legend()

    plt.tight_layout()
    plt.show()

# Collect training history
history = {
    'accuracy_curve': solution.accuracy_curve,
    'loss_curve': solution.loss_curve,
    'val_accuracy_curve': solution.val_accuracy_curve,
    'val_loss_curve': solution.val_loss_curve
}

plot_curves(history)

from sklearn.metrics import accuracy_score, recall_score, f1_score, precision_score, cohen_kappa_score

# Predictions
y_predictions = best_model.predict(X_test)

# Calculate metrics
accuracy = accuracy_score(Y_test, y_predictions)
recall = recall_score(Y_test, y_predictions, average='macro')
f1 = f1_score(Y_test, y_predictions, average='macro')
precision = precision_score(Y_test, y_predictions, average='macro')
kappa = cohen_kappa_score(Y_test, y_predictions)

print(f"Accuracy: {accuracy}")
print(f"Recall: {recall}")
print(f"F1-score: {f1}")
print(f"Precision: {precision}")
print(f"Kappa score: {kappa}")

from sklearn.metrics import classification_report

# Define the class names
class_names = ["Dos", "Normal", "Probe", "R2l", "U2r"]
# Generate the classification report
repo = classification_report(Y_test, y_predictions, target_names=class_names)

print(repo)

from sklearn.metrics import confusion_matrix
import seaborn as sns
import matplotlib.pyplot as plt

# Calculate confusion matrix
cm = confusion_matrix(Y_test, y_predictions)
class_names = ["Dos", "Normal", "Probe", "R2l", "U2r"]

# Create a figure with a single subplot
fig, ax = plt.subplots(figsize=(8, 5))

# Generate the heatmap with Seaborn
sns.heatmap(cm, annot=True, cmap='Blues', fmt='d', xticklabels=class_names, yticklabels=class_names, ax=ax, linewidths=0.1, linecolor='black')

# Set the axis labels and title
ax.set_xlabel('Predicted Label', fontsize=14)
ax.set_ylabel('True Label', fontsize=14)
ax.set_title('Confusion Matrix for HH-XGB model', fontsize=16)

# Set the colorbar properties
cbar = ax.collections[0].colorbar
cbar.ax.tick_params(labelsize=12)

# Set the tick labels' font size
ax.tick_params(axis='both', labelsize=12)

# Rotate the tick labels for better readability
plt.xticks(rotation=90)
plt.yticks(rotation=0)

# Display the figure
plt.show()

# Initialize lists to store metrics for each class
ppv_list = []
npv_list = []
sensitivity_list = []
specificity_list = []

# Calculate PPV, NPV, Sensitivity (Recall), and Specificity for each class
for i in range(len(class_names)):
    TP = cm[i, i]
    FN = np.sum(cm[i, :]) - TP
    FP = np.sum(cm[:, i]) - TP
    TN = np.sum(cm) - (TP + FN + FP)

    PPV = TP / (TP + FP) if (TP + FP) != 0 else 0
    NPV = TN / (TN + FN) if (TN + FN) != 0 else 0
    Sensitivity = TP / (TP + FN) if (TP + FN) != 0 else 0
    Specificity = TN / (TN + FP) if (TN + FP) != 0 else 0

    ppv_list.append(PPV)
    npv_list.append(NPV)
    sensitivity_list.append(Sensitivity)
    specificity_list.append(Specificity)

# Calculate the average of each metric
avg_ppv = np.mean(ppv_list)
avg_npv = np.mean(npv_list)
avg_sensitivity = np.mean(sensitivity_list)
avg_specificity = np.mean(specificity_list)

print("\nAverage Metrics:")
print(f"  Average PPV (Precision): {avg_ppv:.2f}")
print(f"  Average NPV: {avg_npv:.2f}")
print(f"  Average Sensitivity (Recall): {avg_sensitivity:.2f}")
print(f"  Average Specificity: {avg_specificity:.2f}")

from sklearn.metrics import roc_auc_score, roc_curve, auc
from sklearn.preprocessing import label_binarize
from sklearn.metrics import roc_curve, auc
from itertools import cycle

# Binarize the output
Y_test_binarized = label_binarize(Y_test, classes=[0, 1, 2, 3, 4])
n_classes = Y_test_binarized.shape[1]

y_score = best_model.predict_proba(X_test)

# Compute ROC curve and ROC area for each class
fpr = dict()
tpr = dict()
roc_auc = dict()
for i in range(n_classes):
    fpr[i], tpr[i], _ = roc_curve(Y_test_binarized[:, i], y_score[:, i])
    roc_auc[i] = auc(fpr[i], tpr[i])

# Compute micro-average ROC curve and ROC area
fpr["micro"], tpr["micro"], _ = roc_curve(Y_test_binarized.ravel(), y_score.ravel())
roc_auc["micro"] = auc(fpr["micro"], tpr["micro"])

# Plot ROC curve for each class
plt.figure(figsize=(8, 5))
colors = cycle(['aqua', 'darkorange', 'cornflowerblue', 'red', 'green'])
for i, color in zip(range(n_classes), colors):
    plt.plot(fpr[i], tpr[i], color=color, lw=2,
             label=f'ROC curve of class {class_names[i]} (area = {roc_auc[i]:0.2f})')
plt.plot([0, 1], [0, 1], 'k--', lw=2)
plt.xlim([0.0, 1.0])
plt.ylim([0.0, 1.05])
plt.xlabel('False Positive Rate')
plt.ylabel('True Positive Rate')
plt.title('Receiver Operating Characteristic for HH-XGB model')
plt.legend(loc="lower right")
plt.show()
